# Supplementary material for: Global burden of hearing loss in people aged 60 years and older, 1990–2021: results from the global burden of disease study
Source: Front Public Health. 2025 Nov 26;13:1606673. doi: 10.3389/fpubh.2025.1606673 (PMC12689307; doi:10.3389/fpubh.2025.1606673)
Supplement: Supplementary file 2 [file Table_2.xlsx]

## Sheet: Sheet 1
Table S2. The number of YLDs of elderly HL in 1990 and 2021, and EAPC of ASR from 1990 to 2021.
Location	1990		2021		EAPC, 1990-2021
	Number	ASR	Number	ASR
Afghanistan	19582.81 (12964.02–28347.06)	2629.65 (1767.55–3766.84)	20114.87 (13437.07–29117.89)	2520.91 (1689.42–3642.13)	-0.12 (-0.13 to -0.1)
Albania	5124.43 (3292.95–7630.89)	2283.77 (1483.16–3381.57)	13131.20 (8502.43–19490.24)	2259.24 (1468.74–3341.82)	0 (-0.02 to 0.01)
Algeria	33653.05 (22072.07–48834.68)	2534.24 (1685.57–3642.66)	96410.16 (63333.91–140526.59)	2452.94 (1626.08–3553.35)	-0.08 (-0.09 to -0.06)
American Samoa	53.71 (34.25–79.81)	2451.99 (1595.54–3588.63)	128.85 (82.27–191.02)	2465.91 (1597.09–3621.85)	-0.01 (-0.03 to 0.01)
Andorra	105.36 (66.87–157.81)	1528.90 (979.84–2272.93)	304.17 (195.60–449.53)	1517.12 (970.39–2251.19)	0.06 (0.03 to 0.1)
Angola	8664.07 (5613.02–12852.20)	2481.99 (1646.07–3611.13)	25930.48 (16786.84–38315.59)	2410.98 (1593.70–3505.94)	-0.07 (-0.09 to -0.05)
Antigua and Barbuda	159.86 (104.45–235.17)	2201.61 (1430.56–3250.76)	271.73 (175.26–401.59)	2176.91 (1415.33–3197.30)	0 (-0.01 to 0.01)
Argentina	79960.76 (51995.72–117150.06)	2018.99 (1321.40–2943.97)	145663.93 (94772.93–216926.22)	1982.44 (1287.66–2956.05)	-0.02 (-0.04 to -0.01)
Armenia	6913.72 (4478.46–10253.57)	2284.35 (1492.73–3360.07)	12996.40 (8443.33–19263.49)	2254.58 (1471.55–3337.07)	-0.01 (-0.03 to 0)
Australia	54167.47 (35800.88–78167.27)	2135.95 (1414.98–3078.54)	133310.95 (86195.02–196958.56)	2150.00 (1382.26–3189.48)	0.23 (0.11 to 0.34)
Austria	23518.18 (15149.91–34884.56)	1463.28 (939.94–2171.79)	36758.88 (23547.89–54089.71)	1457.75 (924.02–2159.81)	0.13 (0.05 to 0.21)
Azerbaijan	12205.39 (7936.15–18006.15)	2276.25 (1488.04–3341.83)	24358.82 (15705.15–35997.99)	2259.06 (1478.74–3302.86)	0 (-0.02 to 0.03)
Bahamas	369.62 (238.68–546.35)	2182.04 (1416.65–3213.60)	983.02 (631.76–1467.42)	2163.34 (1404.57–3207.67)	0 (-0.01 to 0.02)
Bahrain	369.83 (240.65–542.96)	2511.87 (1670.94–3636.08)	1896.63 (1217.62–2816.41)	2431.35 (1615.74–3541.76)	-0.07 (-0.09 to -0.05)
Bangladesh	131040.76 (86166.71–191530.92)	2607.88 (1727.60–3788.71)	408124.24 (267638.22–595067.25)	2542.55 (1680.33–3687.43)	-0.08 (-0.11 to -0.06)
Barbados	883.30 (577.95–1294.28)	2168.55 (1409.96–3190.07)	1475.54 (946.51–2164.19)	2152.77 (1384.00–3152.81)	0.01 (-0.01 to 0.02)
Belarus	38002.82 (24751.40–56135.12)	2335.24 (1525.25–3437.64)	49412.25 (31972.91–72800.93)	2306.60 (1497.91–3391.76)	-0.01 (-0.02 to 0)
Belgium	33128.59 (21412.79–48739.23)	1602.73 (1035.99–2360.38)	52564.61 (33984.49–77024.81)	1593.13 (1019.99–2350.93)	0.08 (0.02 to 0.14)
Belize	252.67 (165.07–371.57)	2231.24 (1458.37–3279.49)	709.21 (459.50–1051.48)	2197.68 (1435.47–3239.10)	-0.01 (-0.02 to 0)
Benin	5173.01 (3393.98–7491.88)	2297.45 (1519.24–3308.58)	11471.81 (7505.49–16506.59)	2169.41 (1433.01–3098.22)	-0.14 (-0.2 to -0.07)
Bermuda	163.99 (105.29–241.82)	2188.68 (1412.75–3214.55)	406.30 (265.78–596.63)	2162.23 (1408.47–3186.68)	0 (-0.01 to 0.01)
Bhutan	605.21 (394.76–888.46)	2637.10 (1753.44–3819.85)	1804.47 (1182.77–2630.35)	2566.47 (1689.05–3730.88)	-0.06 (-0.07 to -0.05)
Bolivia (Plurinational State of)	6753.86 (4377.79–9949.13)	2000.17 (1310.86–2920.42)	20231.56 (13005.70–30013.86)	1976.70 (1284.23–2907.02)	0.01 (-0.01 to 0.02)
Bosnia and Herzegovina	9988.14 (6461.55–14937.26)	2289.38 (1494.83–3393.74)	18760.09 (12198.40–27664.44)	2236.99 (1457.57–3295.10)	-0.04 (-0.06 to -0.02)
Botswana	1031.35 (662.07–1531.36)	1836.07 (1205.15–2683.67)	2616.78 (1680.81–3908.86)	1793.85 (1170.89–2643.48)	-0.01 (-0.03 to 0.01)
Brazil	247427.72 (161033.46–365364.92)	2541.05 (1674.69–3717.67)	773245.59 (505438.75–1131564.46)	2509.26 (1646.38–3662.12)	-0.04 (-0.09 to 0)
Brunei Darussalam	187.86 (119.91–280.59)	1880.02 (1211.23–2792.50)	616.23 (386.63–933.77)	1823.32 (1169.48–2721.55)	-0.01 (-0.04 to 0.01)
Bulgaria	34754.88 (22388.25–51930.17)	2256.77 (1469.64–3335.58)	44381.23 (28768.67–65396.25)	2227.09 (1439.64–3282.43)	0.01 (-0.02 to 0.03)
Burkina Faso	10506.05 (6804.51–15216.83)	2259.59 (1490.88–3236.35)	20720.95 (13524.32–30255.32)	2136.00 (1411.01–3087.27)	-0.14 (-0.21 to -0.07)
Burundi	7914.96 (5032.91–11694.21)	3188.22 (2056.96–4663.51)	15300.76 (9757.57–22610.63)	3238.30 (2105.55–4709.04)	0.09 (-0.04 to 0.23)
Cabo Verde	665.16 (439.70–956.33)	2204.26 (1451.44–3180.59)	1060.53 (693.18–1529.47)	2074.66 (1359.05–2981.30)	-0.16 (-0.22 to -0.09)
Cambodia	13161.24 (8532.44–19389.47)	2856.80 (1884.09–4157.95)	38065.39 (24691.31–55901.46)	2843.31 (1873.46–4135.80)	-0.04 (-0.05 to -0.02)
Cameroon	10089.15 (6535.23–14744.41)	2223.72 (1466.30–3206.88)	25963.13 (16832.36–37613.90)	2095.63 (1380.39–2999.70)	0 (-0.13 to 0.12)
Canada	92892.16 (59780.55–137900.10)	2203.92 (1420.47–3267.67)	212259.22 (137382.95–316753.61)	2136.82 (1378.28–3197.52)	-0.22 (-0.33 to -0.12)
Central African Republic	2565.51 (1651.31–3818.08)	2472.47 (1637.27–3602.71)	4554.73 (2926.30–6737.57)	2441.89 (1614.46–3543.25)	-0.03 (-0.05 to -0.01)
Chad	7214.61 (4738.13–10414.56)	2250.31 (1490.70–3228.59)	12422.25 (8089.39–18029.61)	2151.81 (1421.36–3090.52)	-0.11 (-0.19 to -0.04)
Chile	24292.16 (15805.79–35802.09)	2090.83 (1369.28–3066.26)	68001.76 (44161.87–100138.71)	2045.98 (1328.19–3014.24)	-0.04 (-0.05 to -0.02)
China	2493036.70 (1602352.02–3677102.91)	2760.48 (1805.28–4017.78)	7928651.64 (5185898.37–11442922.53)	3025.36 (1989.26–4348.98)	0.37 (0.32 to 0.43)
Colombia	41221.72 (26683.41–61140.15)	2179.90 (1421.94–3211.06)	149674.80 (97269.93–220575.57)	2149.36 (1396.28–3167.88)	-0.01 (-0.03 to 0.01)
Comoros	631.24 (403.24–936.62)	3155.93 (2058.32–4609.48)	1654.00 (1066.22–2436.07)	3176.97 (2070.36–4636.56)	0.02 (-0.12 to 0.16)
Congo	2607.48 (1679.99–3864.06)	2428.84 (1601.15–3533.58)	5942.55 (3880.44–8741.44)	2400.84 (1595.12–3486.71)	-0.01 (-0.03 to 0.02)
Cook Islands	33.37 (21.28–49.77)	2457.26 (1588.30–3628.39)	82.03 (53.10–122.61)	2454.54 (1593.59–3659.64)	-0.03 (-0.05 to -0.01)
Costa Rica	4433.28 (2893.71–6547.16)	2171.61 (1421.00–3200.21)	14781.87 (9600.85–21754.11)	2138.02 (1389.99–3144.54)	0 (-0.02 to 0.01)
Coted'Ivoire	8123.37 (5264.02–11878.27)	2242.07 (1483.37–3223.85)	22349.99 (14363.78–32890.11)	2106.58 (1379.56–3052.05)	-0.14 (-0.21 to -0.07)
Croatia	16266.01 (10460.18–24263.78)	2241.65 (1456.19–3318.36)	27721.17 (18171.65–40828.39)	2223.15 (1450.94–3286.38)	0.01 (-0.01 to 0.03)
Cuba	28519.04 (18531.15–41921.27)	2230.98 (1452.64–3274.34)	55823.68 (36525.10–82073.04)	2205.95 (1436.21–3255.17)	-0.02 (-0.03 to -0.01)
Cyprus	1538.49 (983.52–2310.31)	1566.32 (1014.13–2324.69)	4148.15 (2631.49–6171.19)	1525.45 (970.22–2266.22)	0.02 (-0.02 to 0.06)
Czechia	40418.06 (26206.46–60449.33)	2243.79 (1458.18–3349.83)	65328.75 (42649.69–96093.59)	2209.00 (1436.12–3257.59)	0.04 (0 to 0.08)
Democratic People's Republic of Korea	38154.70 (24169.31–57221.44)	2369.49 (1529.19–3510.02)	90843.98 (57703.40–135773.17)	2375.24 (1516.97–3534.59)	0.01 (-0.04 to 0.07)
Democratic Republic of the Congo	37116.23 (23798.69–55041.45)	2484.36 (1633.76–3606.21)	83155.91 (54273.37–122012.71)	2434.23 (1616.40–3518.06)	-0.05 (-0.07 to -0.03)
Denmark	15320.75 (9829.86–22663.28)	1382.84 (883.98–2050.79)	22708.08 (14551.74–33553.58)	1376.35 (877.87–2045.70)	0.07 (0.02 to 0.11)
Djibouti	366.26 (232.97–548.23)	3164.45 (2061.87–4639.71)	1837.66 (1167.88–2717.09)	3190.59 (2077.95–4646.22)	0.07 (-0.06 to 0.2)
Dominica	169.26 (110.02–248.36)	2198.59 (1430.85–3219.91)	221.69 (142.83–328.63)	2173.93 (1410.64–3205.90)	0.01 (-0.01 to 0.03)
Dominican Republic	9034.04 (5863.13–13337.19)	2228.86 (1458.11–3268.74)	26326.12 (17069.85–38775.02)	2197.65 (1426.69–3233.93)	-0.01 (-0.02 to 0)
Ecuador	13020.82 (8411.15–19248.74)	2199.93 (1427.99–3240.23)	42852.81 (27836.14–62842.11)	2153.73 (1401.88–3152.84)	0.08 (-0.01 to 0.17)
Egypt	65283.08 (42722.71–95504.31)	2554.62 (1709.56–3687.04)	150126.55 (97236.94–219701.14)	2452.20 (1628.41–3541.84)	-0.09 (-0.11 to -0.07)
El Salvador	7595.25 (4905.37–11173.87)	2186.30 (1415.55–3211.28)	17218.49 (11194.52–25447.91)	2150.68 (1390.51–3190.86)	-0.02 (-0.03 to -0.01)
Equatorial Guinea	460.80 (298.50–680.39)	2442.52 (1617.00–3544.88)	1122.90 (727.58–1659.80)	2359.09 (1550.87–3446.82)	-0.1 (-0.12 to -0.08)
Eritrea	2728.22 (1712.76–4092.97)	3161.42 (2050.90–4632.46)	7829.65 (4947.28–11719.55)	3192.65 (2065.70–4691.89)	0.03 (-0.14 to 0.19)
Estonia	6085.76 (3954.40–8937.63)	2327.49 (1514.74–3413.26)	8807.99 (5785.18–12862.52)	2299.06 (1496.54–3384.54)	0.01 (-0.01 to 0.03)
Eswatini	506.14 (324.61–752.70)	1834.81 (1198.73–2692.54)	969.14 (623.75–1443.70)	1797.87 (1179.21–2635.92)	-0.01 (-0.03 to 0.01)
Ethiopia	63071.11 (40533.47–92214.21)	3284.06 (2163.66–4718.77)	149047.69 (96720.18–217974.60)	3289.66 (2155.61–4772.50)	0.03 (-0.09 to 0.14)
Fiji	813.71 (521.07–1218.22)	2476.80 (1616.66–3651.44)	1996.13 (1266.15–2989.55)	2469.49 (1600.58–3642.42)	-0.03 (-0.05 to -0.01)
Finland	16640.39 (10813.76–24659.87)	1765.21 (1148.27–2611.36)	31914.59 (20735.56–47156.28)	1727.55 (1111.86–2570.94)	0.04 (0 to 0.09)
France	179387.31 (117592.00–264909.66)	1585.10 (1033.61–2347.56)	317066.40 (207046.96–461448.43)	1576.07 (1016.93–2314.91)	0.08 (0.02 to 0.13)
Gabon	1568.00 (1023.65–2287.36)	2422.88 (1601.25–3502.87)	2538.65 (1654.73–3742.79)	2374.69 (1571.62–3455.60)	-0.04 (-0.06 to -0.02)
Gambia	796.49 (520.24–1157.80)	2234.71 (1482.29–3215.53)	2149.47 (1395.86–3115.37)	2102.20 (1378.39–3024.42)	-0.15 (-0.22 to -0.08)
Georgia	17150.39 (11132.06–25229.21)	2251.65 (1472.06–3297.14)	18441.91 (12063.87–27010.05)	2247.57 (1468.40–3297.45)	0.03 (0.01 to 0.05)
Germany	255823.80 (165686.93–378753.01)	1514.52 (978.07–2247.38)	419294.58 (272816.62–619393.05)	1516.26 (976.39–2256.63)	0.11 (0.06 to 0.16)
Ghana	12927.70 (8355.39–19044.47)	2080.95 (1370.12–3018.28)	33173.46 (21241.73–48572.82)	1954.71 (1273.97–2828.70)	-0.17 (-0.24 to -0.09)
Greece	33613.03 (21889.70–48960.32)	1710.82 (1116.82–2486.58)	59377.53 (39213.96–86384.94)	1693.62 (1101.73–2492.70)	0.02 (-0.01 to 0.05)
Greenland	70.30 (44.46–105.21)	2296.49 (1479.92–3386.71)	175.77 (111.76–262.95)	2302.73 (1485.49–3395.81)	0.09 (0.06 to 0.11)
Grenada	223.33 (146.37–329.04)	2218.21 (1441.91–3286.81)	280.28 (180.13–415.27)	2183.05 (1416.99–3204.56)	-0.01 (-0.03 to 0)
Guam	185.22 (116.48–280.43)	2445.47 (1578.86–3630.54)	667.50 (426.89–988.30)	2441.27 (1563.83–3610.44)	-0.04 (-0.07 to -0.02)
Guatemala	7688.22 (4921.67–11436.25)	2200.64 (1433.52–3229.30)	27728.83 (17832.37–40853.25)	2161.27 (1397.85–3171.77)	-0.02 (-0.03 to -0.01)
Guinea	8561.46 (5570.49–12449.26)	2248.25 (1481.67–3239.97)	12818.35 (8364.47–18571.74)	2126.90 (1402.69–3055.70)	-0.14 (-0.21 to -0.06)
Guinea-Bissau	894.45 (577.46–1303.79)	2236.06 (1473.35–3217.10)	1404.46 (900.79–2044.73)	2107.56 (1381.43–3021.28)	-0.13 (-0.2 to -0.07)
Guyana	899.66 (581.40–1333.87)	2222.17 (1449.76–3270.70)	1529.91 (979.26–2279.50)	2192.51 (1424.01–3232.65)	-0.01 (-0.02 to 0)
Haiti	7172.08 (4588.64–10712.97)	2237.31 (1461.79–3292.06)	15447.31 (9869.48–23097.38)	2217.32 (1441.61–3266.36)	0 (-0.02 to 0.01)
Honduras	4815.84 (3130.96–7149.04)	2201.47 (1445.19–3242.30)	15066.50 (9721.78–22321.48)	2170.77 (1415.75–3190.97)	-0.01 (-0.02 to 0.01)
Hungary	42782.16 (27855.63–63278.87)	2245.69 (1467.16–3313.73)	60448.94 (39491.96–89464.41)	2219.83 (1444.96–3293.88)	0.02 (-0.01 to 0.04)
Iceland	587.19 (378.75–879.70)	1541.51 (991.77–2313.61)	1208.64 (774.73–1792.55)	1519.94 (969.70–2262.16)	0.07 (0.03 to 0.11)
India	1268053.10 (834845.66–1848646.90)	2758.55 (1849.31–3966.36)	3628002.33 (2415408.08–5253414.96)	2665.88 (1792.88–3832.75)	-0.15 (-0.16 to -0.13)
Indonesia	271331.52 (176602.27–400176.21)	2760.88 (1830.66–4018.40)	687270.70 (444998.46–1014626.40)	2728.77 (1802.72–3970.33)	-0.14 (-0.17 to -0.11)
Iran (Islamic Republic of)	66973.34 (44128.39–97900.98)	2555.20 (1721.07–3680.76)	210428.09 (140329.72–304503.63)	2434.90 (1636.07–3507.50)	-0.12 (-0.14 to -0.11)
Iraq	22539.72 (15095.79–32660.18)	2561.54 (1720.65–3703.99)	57644.77 (37864.24–84416.41)	2452.19 (1630.90–3557.98)	-0.11 (-0.13 to -0.1)
Ireland	8250.72 (5286.95–12291.86)	1545.66 (993.23–2296.98)	15996.95 (10286.92–23654.10)	1516.53 (972.52–2245.75)	0.04 (0 to 0.08)
Israel	9956.17 (6402.34–14736.82)	1594.41 (1028.49–2352.97)	26250.15 (16996.94–38552.25)	1572.26 (1013.76–2315.04)	0.07 (0.02 to 0.12)
Italy	215583.75 (142468.22–313338.35)	1823.81 (1204.83–2650.05)	381949.01 (255195.89–550861.76)	1830.43 (1205.77–2666.73)	0.06 (0.04 to 0.09)
Jamaica	5215.72 (3398.95–7686.69)	2212.64 (1439.49–3265.73)	8697.12 (5628.04–12828.16)	2188.70 (1410.67–3237.28)	0 (-0.01 to 0.02)
Japan	396370.46 (257325.26–588921.01)	1881.14 (1226.13–2784.99)	1001337.17 (664200.20–1458445.46)	1864.91 (1213.86–2758.67)	0.08 (0.04 to 0.11)
Jordan	3129.84 (2060.48–4580.77)	2525.78 (1688.19–3662.07)	17704.67 (11504.16–25944.12)	2441.97 (1609.99–3553.36)	-0.08 (-0.1 to -0.07)
Kazakhstan	32149.52 (20691.16–47501.83)	2258.70 (1466.91–3321.82)	44584.18 (28743.60–66080.65)	2240.15 (1464.00–3287.17)	0.01 (0 to 0.03)
Kenya	31305.08 (20335.22–45540.97)	3566.76 (2344.53–5141.23)	84735.09 (54691.42–123702.24)	3592.01 (2357.90–5171.98)	0.02 (-0.12 to 0.15)
Kiribati	90.11 (56.97–133.87)	2495.49 (1618.28–3641.16)	174.07 (110.11–260.48)	2505.15 (1628.93–3684.18)	-0.01 (-0.03 to 0.01)
Kuwait	1286.20 (848.97–1887.15)	2506.08 (1676.55–3641.17)	6217.48 (4083.63–9143.40)	2418.56 (1605.97–3530.28)	-0.08 (-0.1 to -0.07)
Kyrgyzstan	7880.31 (5093.42–11660.00)	2276.27 (1480.87–3352.46)	11433.42 (7333.84–16995.12)	2275.45 (1482.37–3347.63)	0.04 (0.02 to 0.06)
Lao People's Democratic Republic	6254.92 (4011.73–9229.10)	2897.49 (1896.75–4222.69)	13725.82 (8972.30–20252.45)	2867.71 (1902.01–4191.21)	-0.07 (-0.08 to -0.05)
Latvia	10682.01 (7010.51–15652.18)	2323.79 (1525.74–3405.07)	12979.69 (8507.78–18840.49)	2299.51 (1492.76–3360.22)	-0.01 (-0.02 to 0)
Lebanon	6053.77 (4018.53–8805.07)	2550.17 (1711.74–3679.26)	18980.03 (12682.89–27536.69)	2437.61 (1617.79–3551.37)	-0.12 (-0.14 to -0.11)
Lesotho	1717.33 (1116.56–2529.61)	1843.56 (1211.81–2692.64)	2017.54 (1280.36–2996.33)	1807.86 (1169.51–2649.68)	-0.02 (-0.03 to 0)
Liberia	2942.63 (1922.74–4258.74)	2252.90 (1492.21–3232.90)	4194.08 (2725.57–6071.57)	2118.60 (1394.65–3043.09)	-0.16 (-0.23 to -0.08)
Libya	5161.24 (3422.22–7487.18)	2544.56 (1698.61–3676.62)	12488.39 (8239.88–18162.41)	2439.96 (1623.59–3531.56)	-0.11 (-0.13 to -0.09)
Lithuania	13387.34 (8762.77–19639.97)	2327.50 (1524.10–3411.42)	18613.20 (12349.31–27290.27)	2285.99 (1503.50–3374.58)	-0.02 (-0.03 to -0.01)
Luxembourg	1013.50 (643.06–1501.19)	1424.63 (904.89–2108.46)	1988.23 (1276.71–2963.86)	1418.02 (904.90–2122.78)	0.11 (0.06 to 0.15)
Madagascar	18749.25 (12190.97–27352.85)	3494.26 (2304.67–5039.72)	36585.61 (23607.41–53534.54)	3523.43 (2324.30–5075.27)	0.02 (-0.12 to 0.16)
Malawi	13374.41 (8363.28–19692.17)	3407.36 (2184.10–4936.89)	24719.19 (16283.91–35888.34)	3366.49 (2243.82–4827.00)	-0.02 (-0.05 to 0)
Malaysia	28141.08 (18460.45–41306.68)	2801.79 (1850.72–4093.38)	92068.51 (59785.60–136380.43)	2781.17 (1826.64–4087.65)	-0.04 (-0.06 to -0.03)
Maldives	247.52 (160.26–367.31)	2896.21 (1918.44–4229.64)	954.39 (624.21–1408.65)	2820.12 (1858.89–4144.37)	-0.12 (-0.14 to -0.09)
Mali	9205.62 (6015.37–13328.67)	2263.23 (1507.10–3231.66)	19156.27 (12450.04–28099.59)	2137.09 (1410.89–3092.95)	-0.15 (-0.23 to -0.07)
Malta	823.40 (525.16–1218.88)	1563.35 (1002.09–2305.31)	2141.98 (1383.31–3157.22)	1536.59 (987.51–2273.54)	0.04 (0.01 to 0.08)
Marshall Islands	41.74 (26.56–62.29)	2505.90 (1629.34–3685.24)	81.06 (50.47–121.66)	2513.26 (1620.99–3691.91)	-0.02 (-0.04 to 0)
Mauritania	2420.75 (1577.64–3533.28)	2195.81 (1447.62–3176.70)	4997.13 (3247.04–7226.51)	2096.58 (1377.28–3009.02)	-0.13 (-0.21 to -0.05)
Mauritius	2290.56 (1486.42–3390.27)	2801.54 (1844.10–4102.82)	6475.33 (4184.66–9553.11)	2781.52 (1815.31–4077.09)	-0.04 (-0.06 to -0.03)
Mexico	104898.21 (68277.27–155093.99)	2266.48 (1487.37–3330.71)	334852.47 (218680.27–495005.90)	2250.82 (1477.56–3314.54)	0.01 (0 to 0.03)
Micronesia (Federated States of)	134.46 (85.82–199.98)	2491.81 (1616.18–3661.39)	184.30 (116.55–276.63)	2497.27 (1626.13–3677.57)	-0.03 (-0.04 to -0.01)
Monaco	152.28 (98.70–224.32)	1506.91 (970.58–2234.43)	209.50 (135.91–308.87)	1503.02 (964.19–2230.81)	0.1 (0.06 to 0.14)
Mongolia	2629.40 (1709.92–3888.16)	2305.08 (1511.75–3385.88)	4945.80 (3186.28–7373.39)	2273.65 (1486.78–3352.41)	0 (-0.02 to 0.01)
Montenegro	1654.10 (1074.01–2450.51)	2233.56 (1455.02–3302.86)	2816.70 (1814.52–4157.76)	2221.57 (1442.55–3260.33)	0.02 (0 to 0.04)
Morocco	41146.28 (27560.33–59697.23)	2582.58 (1741.41–3727.13)	96689.28 (64132.31–141432.66)	2489.88 (1665.92–3615.50)	-0.09 (-0.11 to -0.08)
Mozambique	19063.58 (12313.55–28243.39)	3186.71 (2095.29–4651.46)	34576.21 (22119.16–51529.40)	3221.05 (2102.86–4720.26)	0 (-0.15 to 0.14)
Myanmar	73410.09 (47725.40–108181.13)	2965.46 (1961.41–4317.59)	161291.21 (105048.21–237884.81)	2936.80 (1936.16–4295.56)	-0.06 (-0.08 to -0.05)
Namibia	1219.62 (782.14–1814.60)	1832.61 (1195.69–2682.96)	2511.77 (1610.46–3725.87)	1802.42 (1174.31–2641.38)	0 (-0.02 to 0.01)
Nauru	10.59 (6.68–15.93)	2499.67 (1620.84–3690.62)	13.82 (8.72–20.74)	2481.22 (1604.79–3660.74)	-0.04 (-0.06 to -0.02)
Nepal	24950.97 (16554.11–35972.97)	2704.23 (1818.43–3854.69)	69584.71 (45762.03–101450.66)	2642.95 (1755.47–3823.67)	-0.05 (-0.06 to -0.03)
Netherlands	38773.20 (25006.05–57542.42)	1469.64 (946.94–2182.67)	70728.04 (45318.50–105106.99)	1457.41 (930.68–2172.14)	0.12 (0.04 to 0.2)
New Zealand	10789.75 (6990.05–15980.02)	2101.92 (1364.82–3107.10)	23970.94 (15564.71–35091.57)	2102.40 (1361.23–3085.04)	0.11 (0.07 to 0.14)
Nicaragua	3612.22 (2349.90–5344.24)	2195.79 (1438.93–3231.45)	11998.18 (7752.05–17770.89)	2164.75 (1405.98–3194.56)	-0.01 (-0.02 to 0.01)
Niger	6165.80 (4028.00–8999.38)	2267.56 (1509.62–3260.47)	17974.54 (11710.37–26198.36)	2161.43 (1431.17–3108.76)	-0.11 (-0.2 to -0.03)
Nigeria	113723.00 (75264.83–164691.64)	2350.01 (1573.50–3373.73)	201236.43 (132486.36–290392.32)	2206.62 (1471.53–3155.18)	-0.12 (-0.2 to -0.04)
Niue	7.25 (4.73–10.65)	2468.91 (1597.34–3652.26)	6.65 (4.25–9.84)	2465.67 (1586.21–3628.92)	-0.03 (-0.05 to -0.01)
North Macedonia	4816.88 (3114.80–7161.61)	2266.14 (1479.94–3342.58)	9141.94 (5808.71–13614.87)	2233.46 (1435.98–3293.37)	0 (-0.02 to 0.02)
Northern Mariana Islands	30.80 (19.69–46.28)	2440.87 (1593.56–3605.70)	130.36 (82.40–195.33)	2451.96 (1584.52–3613.70)	0 (-0.02 to 0.02)
Norway	15822.88 (10406.78–23051.67)	1656.63 (1084.18–2423.76)	22861.73 (15077.35–33370.37)	1662.55 (1089.52–2439.03)	-0.02 (-0.03 to -0.01)
Oman	1660.47 (1106.80–2352.36)	2587.69 (1743.82–3635.51)	4173.92 (2725.11–6159.68)	2446.25 (1621.29–3563.29)	-0.11 (-0.14 to -0.08)
Pakistan	157476.03 (103894.52–229573.82)	2549.60 (1697.63–3691.51)	300500.94 (196309.21–439686.88)	2479.05 (1642.64–3588.47)	-0.05 (-0.07 to -0.04)
Palau	26.52 (16.85–39.56)	2450.79 (1585.97–3613.02)	58.47 (36.75–88.16)	2458.15 (1585.95–3629.88)	-0.02 (-0.04 to 0)
Palestine	2479.89 (1642.07–3592.63)	2582.44 (1726.27–3718.46)	6189.78 (4078.97–9055.71)	2482.84 (1657.26–3599.12)	-0.1 (-0.11 to -0.09)
Panama	3726.88 (2417.08–5475.79)	2164.44 (1410.05–3169.19)	11854.51 (7720.15–17539.58)	2138.48 (1390.43–3167.92)	0 (-0.01 to 0.02)
Papua New Guinea	4235.42 (2653.34–6378.34)	2536.62 (1640.92–3743.00)	11545.81 (7329.23–17300.17)	2543.06 (1650.91–3751.67)	-0.04 (-0.05 to -0.02)
Paraguay	6343.57 (4143.15–9298.16)	2484.05 (1630.41–3626.32)	16818.83 (10814.95–24859.90)	2456.45 (1588.37–3615.82)	-0.01 (-0.02 to 0)
Peru	24245.92 (15673.40–36122.32)	1816.80 (1179.10–2698.35)	73227.40 (47414.72–108911.77)	1796.04 (1162.54–2672.77)	0.02 (0 to 0.04)
Philippines	87450.94 (57227.32–128005.45)	2858.26 (1895.45–4145.05)	254619.22 (165881.12–371480.99)	2845.13 (1880.20–4113.54)	-0.02 (-0.04 to -0.01)
Poland	132255.44 (86973.59–193570.25)	2408.73 (1590.74–3512.71)	236811.75 (156651.61–345671.15)	2393.86 (1584.05–3497.43)	0.04 (0.01 to 0.06)
Portugal	28196.33 (17909.02–41911.83)	1575.38 (1007.72–2328.05)	54500.84 (35208.93–79622.46)	1542.97 (987.19–2273.29)	0.03 (-0.01 to 0.06)
Puerto Rico	10101.73 (6581.19–14949.13)	2195.69 (1433.80–3242.89)	22404.18 (14700.18–32729.28)	2159.34 (1400.23–3179.77)	-0.02 (-0.03 to 0)
Qatar	177.98 (116.51–262.11)	2519.04 (1689.36–3655.07)	1472.00 (952.02–2190.45)	2412.92 (1607.16–3517.84)	-0.08 (-0.1 to -0.05)
Republic of Korea	53661.61 (34234.71–80850.17)	1834.44 (1187.81–2727.92)	219702.16 (140826.46–329799.33)	1800.75 (1157.49–2697.17)	0.03 (0 to 0.06)
Republic of Moldova	11904.35 (7710.46–17741.63)	2343.65 (1540.52–3456.97)	18223.58 (11894.56–26797.87)	2312.86 (1513.16–3396.53)	-0.01 (-0.02 to 0)
Romania	76049.02 (49293.45–112870.91)	2254.25 (1474.50–3321.19)	115731.53 (74458.69–170942.35)	2231.78 (1430.76–3305.51)	0.01 (-0.01 to 0.03)
Russian Federation	525960.04 (345191.31–769817.95)	2390.54 (1580.55–3478.99)	756728.61 (497353.17–1104243.77)	2363.01 (1559.57–3440.25)	-0.01 (-0.02 to 0.01)
Rwanda	8994.08 (5756.71–13301.25)	3172.06 (2075.77–4612.12)	20626.92 (13169.03–30679.40)	3209.03 (2086.99–4709.43)	0 (-0.15 to 0.15)
Saint Kitts and Nevis	113.85 (73.44–169.20)	2196.14 (1426.42–3247.03)	165.23 (105.31–245.94)	2169.74 (1409.39–3191.55)	-0.01 (-0.02 to 0.01)
Saint Lucia	240.26 (155.39–354.50)	2220.74 (1448.17–3258.44)	645.68 (419.67–957.44)	2185.27 (1423.55–3235.40)	0 (-0.02 to 0.01)
Saint Vincent and the Grenadines	199.75 (128.68–296.35)	2224.56 (1441.99–3286.62)	389.18 (252.30–578.06)	2199.80 (1434.57–3252.30)	0.01 (-0.01 to 0.02)
Samoa	228.77 (145.87–343.14)	2480.23 (1608.59–3676.54)	393.92 (251.22–584.24)	2485.38 (1604.43–3658.56)	-0.02 (-0.04 to 0)
San Marino	71.99 (46.22–106.56)	1520.48 (974.34–2253.66)	161.98 (105.28–238.89)	1518.28 (971.48–2262.99)	0.09 (0.05 to 0.13)
Sao Tome and Principe	167.71 (109.58–245.00)	2187.86 (1442.52–3171.84)	236.84 (152.94–345.68)	2086.40 (1363.22–3012.21)	-0.13 (-0.21 to -0.06)
Saudi Arabia	14204.47 (9432.51–20636.77)	2508.68 (1682.77–3618.26)	35396.29 (22933.90–52273.96)	2408.71 (1601.99–3507.60)	-0.09 (-0.11 to -0.07)
Senegal	7810.72 (5082.76–11299.91)	2234.46 (1472.58–3203.96)	17506.31 (11309.56–25434.24)	2102.11 (1374.46–3028.26)	-0.15 (-0.22 to -0.07)
Serbia	29369.09 (18707.21–43818.72)	2258.35 (1466.51–3329.33)	50407.89 (32588.94–74252.14)	2223.82 (1437.89–3277.83)	0 (-0.02 to 0.02)
Seychelles	200.82 (131.49–293.72)	2787.36 (1827.33–4072.77)	372.68 (243.14–549.70)	2779.89 (1832.35–4070.04)	-0.03 (-0.04 to -0.01)
Sierra Leone	5307.85 (3423.21–7817.92)	2278.13 (1481.05–3343.34)	8457.43 (5475.25–12371.76)	2161.77 (1414.86–3144.32)	-0.13 (-0.2 to -0.07)
Singapore	4328.81 (2768.81–6519.83)	1858.78 (1201.37–2775.89)	19461.68 (12387.87–29040.25)	1817.90 (1162.96–2704.74)	0 (-0.03 to 0.03)
Slovakia	17105.90 (11148.10–25334.70)	2244.52 (1466.31–3314.25)	28242.95 (18396.21–41679.85)	2221.46 (1450.65–3271.22)	0.01 (-0.01 to 0.04)
Slovenia	6461.99 (4155.20–9652.39)	2077.81 (1336.96–3102.65)	12530.06 (8110.27–18537.28)	2032.76 (1307.29–3021.37)	0.08 (0.02 to 0.14)
Solomon Islands	324.76 (206.20–487.97)	2553.41 (1668.96–3750.88)	820.74 (524.10–1220.39)	2546.24 (1657.02–3737.15)	-0.04 (-0.06 to -0.03)
Somalia	6222.21 (3967.41–9203.00)	3224.83 (2099.53–4690.95)	17837.04 (11255.28–26627.24)	3295.09 (2142.16–4804.58)	0.04 (-0.11 to 0.19)
South Africa	45181.38 (29565.04–66353.84)	1971.51 (1300.14–2876.53)	100485.42 (65615.40–146351.44)	1950.20 (1287.04–2817.20)	-0.03 (-0.06 to 0)
South Sudan	8858.53 (5700.15–12973.58)	3139.90 (2052.42–4547.50)	11351.45 (7277.14–16715.97)	3200.13 (2086.58–4644.70)	0.08 (-0.03 to 0.19)
Spain	121270.29 (78934.93–179378.07)	1681.53 (1096.66–2483.31)	230865.08 (151473.10–335856.09)	1667.86 (1081.28–2449.55)	0.06 (0.02 to 0.1)
Sri Lanka	32912.09 (21466.14–48934.47)	2833.63 (1871.70–4170.62)	95337.18 (62027.86–140392.75)	2796.88 (1837.51–4091.88)	-0.07 (-0.1 to -0.04)
Sudan	25995.61 (17245.29–37845.70)	2616.61 (1753.00–3782.77)	48686.13 (32029.92–71014.55)	2498.45 (1660.81–3618.59)	-0.13 (-0.14 to -0.12)
Suriname	630.06 (408.72–933.79)	2216.76 (1447.74–3272.64)	1634.29 (1058.65–2420.04)	2188.47 (1424.65–3227.91)	-0.02 (-0.03 to -0.01)
Sweden	25489.05 (16421.68–37427.65)	1219.04 (781.36–1798.08)	36317.19 (23575.83–53312.98)	1212.55 (778.74–1794.84)	0.11 (0.03 to 0.18)
Switzerland	19776.50 (12486.37–29557.54)	1404.72 (881.99–2105.12)	35333.57 (22558.62–52330.85)	1401.43 (885.03–2091.01)	0.12 (0.05 to 0.18)
Syrian Arab Republic	13958.06 (9235.72–20374.59)	2577.22 (1726.06–3732.55)	34806.24 (22841.46–51061.42)	2462.10 (1639.17–3574.54)	-0.12 (-0.14 to -0.11)
Taiwan (Province of China)	34296.03 (21359.43–52114.24)	1940.21 (1232.46–2903.53)	109204.91 (69212.79–163865.40)	1935.56 (1228.68–2900.88)	0 (-0.1 to 0.1)
Tajikistan	7034.49 (4549.98–10343.87)	2301.88 (1495.99–3370.02)	12870.41 (8231.44–19013.00)	2293.62 (1495.26–3347.24)	0.03 (0.01 to 0.05)
Thailand	104563.14 (67613.85–154210.20)	2813.54 (1843.27–4108.27)	390281.10 (255494.98–574128.39)	2798.03 (1837.35–4107.65)	-0.04 (-0.06 to -0.03)
Timor-Leste	695.95 (450.13–1025.25)	2869.34 (1893.68–4164.09)	2877.00 (1869.70–4239.72)	2839.96 (1869.65–4147.45)	-0.08 (-0.1 to -0.05)
Togo	2698.76 (1758.07–3936.38)	2216.18 (1465.26–3194.13)	7587.87 (4883.25–11104.06)	2086.50 (1369.94–3007.85)	-0.13 (-0.2 to -0.07)
Tokelau	4.38 (2.81–6.50)	2506.68 (1629.15–3684.70)	4.78 (3.08–7.04)	2485.04 (1605.33–3660.05)	-0.07 (-0.08 to -0.05)
Tonga	151.44 (96.35–226.73)	2494.28 (1610.09–3691.19)	236.40 (152.69–347.37)	2488.39 (1610.72–3651.08)	-0.03 (-0.05 to -0.01)
Trinidad and Tobago	2188.02 (1422.11–3246.67)	2202.42 (1441.36–3249.78)	5338.81 (3451.90–7875.08)	2168.58 (1411.51–3184.57)	-0.01 (-0.03 to 0)
Tunisia	14046.79 (9257.52–20477.78)	2561.53 (1710.01–3703.13)	38856.57 (25584.44–56849.97)	2447.95 (1623.34–3563.11)	-0.11 (-0.13 to -0.09)
Turkey	94281.38 (62477.61–137876.21)	2559.06 (1711.15–3712.53)	273857.94 (180218.00–403164.52)	2438.46 (1614.75–3575.47)	-0.12 (-0.14 to -0.11)
Turkmenistan	4625.05 (2973.15–6868.68)	2272.20 (1477.91–3349.68)	9483.56 (6064.91–14068.00)	2257.42 (1464.71–3314.10)	0.01 (0 to 0.03)
Tuvalu	17.95 (11.27–26.83)	2496.99 (1612.52–3664.70)	30.02 (19.06–44.76)	2498.87 (1614.98–3681.86)	-0.03 (-0.05 to -0.01)
Uganda	17507.16 (11109.41–26043.37)	2639.89 (1700.45–3880.21)	38648.45 (24568.50–57831.08)	2698.41 (1738.94–3994.57)	0.04 (-0.15 to 0.23)
Ukraine	217896.79 (142274.45–322332.35)	2398.29 (1573.68–3525.32)	251306.07 (165516.12–367153.78)	2387.23 (1573.40–3485.70)	0.01 (0 to 0.02)
United Arab Emirates	756.52 (499.17–1109.13)	2494.71 (1668.30–3618.62)	5903.17 (3753.10–8838.13)	2424.33 (1611.13–3530.79)	-0.04 (-0.06 to -0.02)
United Kingdom	230383.73 (149679.70–341493.88)	1862.26 (1206.07–2765.43)	318573.08 (208676.10–468477.64)	1778.60 (1154.71–2631.99)	-0.09 (-0.11 to -0.07)
United Republic of Tanzania	31823.47 (20221.82–47698.64)	2829.10 (1833.75–4172.25)	74377.83 (47243.68–110441.89)	2872.07 (1846.49–4226.39)	0.08 (-0.06 to 0.22)
United States Virgin Islands	196.37 (126.18–293.19)	2196.81 (1427.83–3250.94)	549.04 (358.94–812.48)	2163.71 (1414.71–3198.16)	0 (-0.02 to 0.01)
United States of America	1053712.15 (691020.15–1533139.11)	2447.97 (1601.67–3568.84)	1857604.58 (1222537.18–2700448.76)	2331.40 (1533.06–3391.74)	-0.09 (-0.15 to -0.03)
Uruguay	10432.28 (6845.75–15380.28)	2036.89 (1338.65–2997.95)	15437.44 (10089.75–22492.01)	1999.91 (1294.98–2932.50)	-0.03 (-0.04 to -0.01)
Uzbekistan	30483.56 (19774.82–44711.16)	2296.86 (1491.11–3364.99)	60453.92 (38748.74–90293.82)	2265.03 (1476.02–3350.35)	0 (-0.02 to 0.01)
Vanuatu	151.78 (95.86–227.34)	2535.78 (1645.81–3724.02)	431.13 (274.63–648.35)	2534.45 (1649.06–3755.72)	-0.05 (-0.07 to -0.03)
Venezuela (Bolivarian Republic of)	22931.42 (14817.33–34009.97)	2166.01 (1409.23–3194.07)	77611.20 (50547.38–114900.31)	2148.71 (1408.39–3164.75)	0.01 (0 to 0.03)
Viet Nam	134688.29 (87386.99–198324.45)	2839.29 (1860.07–4155.49)	317919.78 (206961.59–470959.40)	2814.17 (1853.58–4138.78)	-0.05 (-0.07 to -0.04)
Yemen	12561.74 (8273.28–18320.25)	2622.38 (1755.61–3774.17)	35074.69 (23077.87–51365.42)	2507.65 (1671.71–3636.53)	-0.13 (-0.14 to -0.12)
Zambia	8764.00 (5612.86–12837.97)	3139.03 (2045.06–4547.72)	20619.64 (13090.44–30422.16)	3175.34 (2050.79–4629.55)	0 (-0.13 to 0.13)
Zimbabwe	7496.42 (4857.04–11176.82)	1800.93 (1185.56–2647.81)	11697.36 (7543.94–17426.42)	1775.99 (1167.72–2600.56)	0.04 (0.02 to 0.06)
