# Supplementary material for: Global burden of hearing loss in people aged 60 years and older, 1990–2021: results from the global burden of disease study
Source: Front Public Health. 2025 Nov 26;13:1606673. doi: 10.3389/fpubh.2025.1606673 (PMC12689307; doi:10.3389/fpubh.2025.1606673)
Supplement: Supplementary file 3 [file Table_3.xlsx]

## Sheet: Sheet 1
Table S3. The number of prevalence of elderly HL in 1990 and 2021, and EAPC of ASR from 1990 to 2021 by countries.
Location	1990		2021		EAPC, 1990-2021
	Number	ASR	Number	ASR
Afghanistan	463240.52 (418416.07–513758.61)	58676.59 (52961.09–65132.09)	468632.16 (423022.87–519539.70)	57860.41 (52116.31–64117.19)	-0.05 (-0.05 to -0.04)
Albania	146215.21 (131190.23–163704.68)	62011.58 (55570.22–69570.85)	368912.61 (331561.50–415985.32)	62135.69 (55817.90–70084.34)	0 (0 to 0.01)
Algeria	819578.04 (740006.90–907981.75)	58225.37 (52489.15–64563.70)	2378132.33 (2140485.27–2633907.48)	58265.68 (52421.82–64536.87)	0 (0 to 0)
American Samoa	1757.65 (1552.90–1993.75)	72867.16 (64364.54–82498.87)	4116.47 (3652.91–4662.49)	73936.79 (65558.34–83663.25)	-0.04 (-0.06 to -0.01)
Andorra	3387.81 (3077.51–3735.60)	46896.27 (42564.01–51757.69)	9188.44 (8344.53–10106.05)	46990.73 (42701.06–51637.62)	0 (-0.01 to 0)
Angola	212420.13 (192793.46–233320.53)	54979.12 (49933.60–60428.32)	641553.40 (582645.02–705423.03)	54391.16 (49458.50–59835.21)	-0.03 (-0.05 to -0.01)
Antigua and Barbuda	4245.40 (3790.99–4795.05)	60329.32 (53933.82–68009.83)	7896.91 (7073.80–8903.55)	60363.54 (54000.71–68201.61)	0.01 (0.01 to 0.02)
Argentina	2292342.12 (2051586.63–2566764.23)	56021.23 (50085.28–62774.47)	4073072.19 (3648141.08–4573200.20)	55972.48 (50144.92–62807.21)	0 (-0.01 to 0)
Armenia	197543.35 (177776.60–220638.52)	61766.91 (55506.56–69207.76)	365419.34 (328444.92–410543.60)	61887.65 (55616.85–69623.44)	0 (0 to 0.01)
Australia	1608349.77 (1518190.66–1697171.43)	62518.80 (58977.22–65994.30)	3908804.17 (3485534.70–4333997.05)	64689.37 (57636.99–71839.82)	0.16 (0.09 to 0.23)
Austria	723915.70 (656636.80–796991.05)	45731.08 (41505.72–50298.47)	1102952.10 (1001096.98–1215834.93)	46347.65 (42116.80–50999.15)	0.05 (0.04 to 0.06)
Azerbaijan	343683.22 (308555.97–385355.49)	61716.19 (55356.77–69354.84)	729775.55 (655796.94–821946.44)	62010.65 (55651.18–70137.68)	0.01 (0 to 0.01)
Bahamas	10479.21 (9386.07–11805.62)	60224.88 (53898.36–67886.91)	28836.08 (25768.58–32531.80)	60255.81 (53755.87–68144.45)	0.01 (0.01 to 0.02)
Bahrain	9397.73 (8493.00–10434.09)	58423.48 (52676.37–65021.83)	50959.37 (45975.40–56322.34)	58533.19 (52781.24–64968.13)	0.01 (0 to 0.01)
Bangladesh	3430431.66 (3100495.69–3798464.23)	65593.54 (59234.04–72742.27)	10889141.19 (9844968.38–12100857.06)	65334.03 (59032.58–72647.00)	0 (-0.01 to 0)
Barbados	23682.52 (21173.13–26867.30)	60164.97 (53847.17–68089.49)	41778.41 (37372.56–47400.25)	60272.71 (53899.75–68393.77)	0.02 (0.01 to 0.02)
Belarus	1028435.68 (922667.98–1152611.13)	61631.04 (55262.38–69120.28)	1340500.01 (1203665.77–1502135.55)	61689.59 (55369.50–69200.39)	0 (0 to 0.01)
Belgium	952024.48 (866453.06–1049351.00)	46409.42 (42266.75–51119.36)	1452208.93 (1316802.17–1600252.93)	46796.03 (42494.53–51444.99)	0.03 (0.02 to 0.04)
Belize	6895.61 (6162.58–7767.63)	60675.27 (54219.38–68362.34)	20365.25 (18245.81–22961.01)	60581.55 (54199.81–68457.73)	0.01 (0 to 0.01)
Benin	113494.52 (103441.09–124574.70)	49038.95 (44738.80–53772.95)	258678.42 (236068.18–283883.14)	46778.23 (42766.45–51223.99)	-0.13 (-0.19 to -0.06)
Bermuda	4650.91 (4162.70–5264.49)	60279.09 (53914.71–68257.50)	11038.86 (9855.58–12480.51)	60232.00 (53815.04–68034.30)	0.01 (0.01 to 0.01)
Bhutan	16384.81 (14815.98–18238.46)	65068.69 (58722.54–72733.70)	46717.21 (42286.97–52042.72)	65080.42 (58882.39–72540.42)	0 (-0.01 to 0)
Bolivia (Plurinational State of)	198678.17 (179780.52–221473.41)	54932.75 (49621.63–61362.31)	596151.76 (539436.57–664240.27)	54843.58 (49530.07–61265.21)	0.01 (0 to 0.02)
Bosnia and Herzegovina	287289.16 (257858.74–321836.56)	61823.55 (55452.04–69420.11)	523398.84 (469676.62–588359.65)	61946.34 (55581.25–69634.04)	0.01 (0.01 to 0.01)
Botswana	31018.08 (28470.95–33796.48)	49467.82 (45374.42–54013.21)	78731.72 (72082.70–86109.19)	49315.94 (45105.80–54017.70)	0 (0 to 0.01)
Brazil	7041462.07 (6271115.93–7935317.62)	68706.13 (61165.30–77344.29)	21416088.74 (19082237.73–24142367.93)	68410.60 (60947.38–77093.17)	-0.01 (-0.03 to 0)
Brunei Darussalam	6007.44 (5410.00–6704.98)	57557.09 (51767.50–64328.91)	21337.87 (19268.30–23801.23)	57035.95 (51340.72–63931.60)	-0.02 (-0.03 to -0.01)
Bulgaria	1014797.25 (909600.52–1146521.38)	61969.51 (55516.45–70012.00)	1214921.01 (1091705.77–1363184.73)	61794.14 (55525.34–69229.84)	-0.01 (-0.02 to -0.01)
Burkina Faso	242535.04 (220381.36–267066.16)	49019.05 (44652.77–53848.07)	477681.24 (435751.17–525002.58)	46909.30 (42885.53–51426.44)	-0.12 (-0.19 to -0.05)
Burundi	184265.77 (160049.91–211770.51)	70407.96 (61255.38–80668.23)	374469.68 (324261.63–429140.37)	72520.22 (62983.86–82654.97)	0.15 (0.02 to 0.27)
Cabo Verde	14362.46 (13121.17–15713.99)	48334.50 (44141.02–52904.34)	24300.85 (22183.94–26477.52)	46337.14 (42335.55–50459.77)	-0.11 (-0.17 to -0.05)
Cambodia	372213.45 (331534.55–418214.46)	75165.90 (66939.32–84381.25)	1089224.38 (970778.59–1223548.44)	75942.12 (67639.38–85190.32)	-0.03 (-0.05 to -0.01)
Cameroon	233603.04 (212405.11–256298.66)	48156.65 (43876.23–52780.34)	609475.57 (555153.67–668578.49)	46046.78 (42034.07–50400.10)	-0.06 (-0.15 to 0.02)
Canada	2538843.00 (2257849.67–2854904.22)	59813.28 (53193.81–67212.77)	5685154.27 (5077687.68–6372922.84)	58165.57 (51947.58–65219.78)	-0.17 (-0.22 to -0.13)
Central African Republic	63455.65 (57656.84–69732.74)	54619.96 (49726.85–60107.37)	113771.69 (103278.01–124849.48)	54300.44 (49383.94–59661.17)	-0.02 (-0.03 to 0)
Chad	162024.15 (147997.67–177388.94)	49018.51 (44821.42–53591.07)	290682.62 (265557.27–318765.82)	47511.80 (43517.52–51953.22)	-0.09 (-0.17 to -0.01)
Chile	675852.15 (604929.79–758090.02)	56251.13 (50305.39–63144.82)	1860618.21 (1669254.37–2085236.05)	56071.75 (50310.92–62845.93)	0 (0 to 0)
China	77477877.91 (68630863.90–86534806.17)	78790.19 (69877.42–87625.22)	223025771.93 (198839461.97–241927527.19)	82895.79 (73972.27–89953.05)	0.17 (0.15 to 0.2)
Colombia	1199504.12 (1072390.83–1357398.40)	60604.61 (54119.20–68690.18)	4196747.41 (3747355.09–4736328.16)	60322.88 (53857.99–68112.30)	-0.01 (-0.01 to 0)
Comoros	15354.45 (13338.46–17701.45)	70673.69 (61556.39–81081.88)	39464.84 (34123.65–45646.88)	72211.91 (62541.54–83179.16)	0.06 (-0.06 to 0.19)
Congo	63912.62 (58072.94–70490.24)	54423.64 (49495.59–59996.65)	146862.11 (133119.02–161840.37)	54598.52 (49574.17–60246.35)	0.02 (0 to 0.04)
Cook Islands	1053.40 (932.85–1193.04)	73014.64 (64654.53–82605.97)	2503.38 (2207.03–2834.89)	73901.21 (65130.72–83682.88)	-0.05 (-0.07 to -0.02)
Costa Rica	125576.48 (112123.51–143210.72)	60627.82 (54107.22–69177.97)	419443.09 (374906.37–471960.82)	60300.45 (53878.26–67908.15)	0 (-0.01 to 0)
Coted'Ivoire	196366.18 (178873.46–215719.66)	49586.29 (45313.12–54371.66)	537075.29 (488719.27–589470.86)	47155.98 (43072.79–51589.76)	-0.13 (-0.2 to -0.06)
Croatia	469857.18 (422020.75–526413.19)	61589.35 (55276.39–69107.40)	752442.37 (674144.59–846031.45)	61889.41 (55467.11–69514.46)	0.02 (0.01 to 0.02)
Cuba	780443.62 (695915.25–882025.10)	60685.58 (54127.88–68525.35)	1489802.34 (1332127.75–1680388.58)	60407.97 (54060.30–68052.89)	-0.01 (-0.01 to 0)
Cyprus	48953.46 (44611.92–53848.18)	46538.02 (42307.11–51295.02)	128002.32 (116463.04–140953.20)	46716.47 (42493.49–51453.26)	0.02 (0.02 to 0.02)
Czechia	1128290.06 (1010059.25–1267964.55)	61750.92 (55298.20–69355.53)	1787752.71 (1603321.30–2009105.12)	61892.36 (55510.23–69458.38)	0.02 (0.01 to 0.02)
Democratic People's Republic of Korea	1276320.84 (1126601.99–1447949.24)	72308.39 (63671.77–82110.04)	2889027.56 (2540961.28–3280347.08)	73276.08 (64412.96–83192.79)	0.01 (-0.05 to 0.06)
Democratic Republic of the Congo	913393.16 (829330.56–1006250.36)	54931.58 (49941.85–60583.30)	2030526.01 (1843549.27–2233946.12)	54361.44 (49428.90–59832.34)	-0.03 (-0.04 to -0.02)
Denmark	496347.79 (450324.68–546615.83)	45874.51 (41615.70–50482.20)	734612.98 (665573.21–810527.30)	46203.00 (41882.51–50913.49)	0.03 (0.02 to 0.04)
Djibouti	9118.34 (7905.37–10517.79)	70601.47 (61337.10–80994.56)	46377.92 (40119.48–53508.42)	72634.62 (63016.42–83243.26)	0.14 (0.02 to 0.26)
Dominica	4666.60 (4178.08–5277.08)	60132.68 (53828.68–67923.40)	6395.67 (5728.93–7221.62)	60417.53 (54053.75–68336.63)	0.04 (0.03 to 0.05)
Dominican Republic	257547.61 (230846.46–290186.43)	60695.74 (54342.55–68483.39)	729535.36 (652114.42–827502.81)	60481.17 (54046.32–68633.09)	0 (0 to 0.01)
Ecuador	343908.48 (311968.25–382980.52)	56562.72 (51276.03–63065.61)	1132112.55 (1023249.22–1263675.24)	56194.21 (50777.24–62741.83)	0.02 (0 to 0.04)
Egypt	1606729.91 (1448198.94–1782307.72)	58420.75 (52659.91–64900.33)	3886331.28 (3504554.37–4298758.74)	58405.11 (52640.24–64707.15)	0 (0 to 0.01)
El Salvador	212817.27 (190593.05–240376.46)	60517.42 (54171.24–68413.03)	467866.52 (417814.53–529947.17)	60130.60 (53740.63–68055.39)	-0.01 (-0.01 to 0)
Equatorial Guinea	11186.09 (10127.27–12338.76)	54529.63 (49447.79–60150.24)	27544.38 (24956.31–30367.42)	54251.66 (49238.14–59804.61)	-0.01 (-0.03 to 0.01)
Eritrea	69315.46 (60085.93–80074.49)	69948.16 (60835.36–80382.91)	193999.52 (167707.05–223956.83)	71748.61 (62161.74–82301.76)	0.07 (-0.09 to 0.22)
Estonia	163105.38 (146477.46–183542.80)	61529.64 (55266.11–69242.58)	225437.26 (202197.73–252963.49)	61819.63 (55511.35–69248.77)	0.01 (0.01 to 0.01)
Eswatini	14829.32 (13568.82–16213.35)	49386.28 (45122.56–54068.89)	29564.36 (27094.31–32359.12)	49163.73 (45010.79–53909.05)	0 (-0.01 to 0)
Ethiopia	1518950.56 (1330624.01–1746495.09)	71781.64 (63027.24–81980.16)	3456907.86 (3013537.34–3943881.94)	73262.81 (63957.07–83330.76)	0.08 (-0.03 to 0.19)
Fiji	26243.73 (23257.82–29650.26)	72895.46 (64567.00–82282.86)	65898.23 (58143.68–74605.01)	73849.16 (65119.44–83532.79)	-0.04 (-0.06 to -0.01)
Finland	473141.41 (420306.65–533846.69)	50155.62 (44580.30–56449.42)	877550.55 (772022.77–997312.10)	50073.88 (44108.12–56824.16)	-0.03 (-0.05 to -0.01)
France	5255501.75 (4795688.79–5749503.76)	47715.08 (43586.47–52152.86)	8975229.99 (8188294.50–9861115.05)	48042.72 (43916.33–52631.40)	0.03 (0.02 to 0.04)
Gabon	37084.20 (33705.00–40690.83)	54512.66 (49582.23–59825.46)	62852.90 (57040.97–69284.16)	54541.88 (49568.18–60144.07)	0.01 (0 to 0.03)
Gambia	18591.46 (16969.22–20355.74)	49257.60 (45046.09–53825.70)	49821.83 (45441.54–54589.78)	46858.63 (42816.06–51252.12)	-0.13 (-0.2 to -0.06)
Georgia	487096.18 (436779.61–545974.48)	61637.61 (55213.88–69214.19)	502659.18 (450873.60–564327.06)	61787.59 (55436.06–69364.20)	0.01 (0 to 0.01)
Germany	7600264.92 (6903488.09–8392057.21)	45881.65 (41720.75–50602.17)	12026485.10 (10903102.47–13284901.46)	46604.67 (42321.32–51382.27)	0.05 (0.03 to 0.06)
Ghana	325856.22 (295947.23–358209.42)	48819.61 (44464.73–53536.58)	844720.19 (769383.61–923551.15)	46544.84 (42500.13–50764.11)	-0.13 (-0.2 to -0.06)
Greece	934245.42 (849597.34–1027786.00)	46904.38 (42658.19–51612.08)	1493791.00 (1354393.82–1655343.93)	47001.18 (42724.49–51921.76)	0.01 (0 to 0.01)
Greenland	2041.86 (1805.46–2313.27)	61771.72 (54496.12–69918.51)	5147.03 (4553.87–5843.81)	62420.49 (55155.90–70692.17)	0.05 (0.04 to 0.05)
Grenada	5825.50 (5204.24–6606.91)	60300.16 (53953.31–68258.73)	8195.47 (7324.15–9226.25)	60316.02 (53803.02–68038.42)	0.01 (0.01 to 0.02)
Guam	6193.51 (5474.05–7024.84)	72988.75 (64438.87–82733.34)	20329.39 (17922.50–23070.23)	73819.83 (65063.33–83777.02)	-0.04 (-0.07 to -0.02)
Guatemala	230975.22 (206627.27–259805.95)	60731.25 (54182.35–68475.06)	796179.80 (712371.22–898414.08)	60402.77 (54012.93–68205.63)	0 (-0.01 to 0)
Guinea	196046.08 (178208.42–215672.40)	49259.84 (44851.48–54109.94)	297484.54 (271362.49–325936.60)	47259.71 (43186.47–51679.86)	-0.11 (-0.18 to -0.04)
Guinea-Bissau	21155.34 (19270.40–23276.92)	49147.90 (44886.22–53933.95)	33916.16 (30937.35–37337.28)	46706.97 (42724.16–51173.69)	-0.13 (-0.19 to -0.07)
Guyana	25919.91 (23256.48–29226.98)	60595.21 (54284.07–68435.97)	45417.14 (40769.58–51248.10)	60418.81 (54086.69–68364.64)	0 (0 to 0)
Haiti	215857.04 (193847.74–242336.90)	60633.58 (54274.11–68365.47)	463590.56 (416156.02–521925.72)	60506.06 (54160.57–68364.20)	0 (0 to 0.01)
Honduras	139288.58 (124827.90–157153.61)	60602.88 (54235.45–68445.77)	443427.53 (396509.45–501107.94)	60410.44 (53949.71–68353.91)	0 (0 to 0.01)
Hungary	1202191.70 (1080529.92–1347626.06)	61685.86 (55430.70–69134.75)	1646721.14 (1474839.70–1851870.04)	61760.24 (55343.72–69363.39)	0 (0 to 0.01)
Iceland	17459.03 (15870.71–19223.49)	46617.47 (42389.33–51300.09)	36142.96 (32801.58–39949.67)	46762.25 (42462.27–51645.39)	0.02 (0.02 to 0.02)
India	33114143.74 (30189156.43–36478139.97)	66804.44 (60827.40–73759.32)	95079131.22 (86697661.17–104967588.59)	66867.37 (60916.10–73897.98)	-0.08 (-0.11 to -0.06)
Indonesia	7954276.95 (7103572.84–8899546.47)	74973.64 (66947.38–83744.81)	20742227.69 (18509239.95–23242612.42)	75643.13 (67496.36–84550.14)	-0.06 (-0.09 to -0.03)
Iran (Islamic Republic of)	1720358.18 (1569867.64–1887882.68)	60518.48 (55116.60–66678.12)	5350302.54 (4870901.08–5885688.75)	60186.90 (54784.88–66279.15)	-0.02 (-0.03 to -0.02)
Iraq	517998.96 (467212.52–574055.70)	58229.48 (52524.32–64570.88)	1440134.64 (1295674.49–1596038.20)	58105.01 (52240.22–64472.38)	0 (-0.01 to 0)
Ireland	251353.94 (228948.52–276794.91)	46469.12 (42287.68–51184.74)	483408.30 (439006.47–534041.27)	46692.77 (42409.90–51551.77)	0.02 (0.02 to 0.02)
Israel	296267.39 (268971.31–327042.61)	46606.24 (42287.41–51451.46)	758950.12 (689930.81–835585.45)	46666.37 (42419.85–51354.27)	0.02 (0.01 to 0.02)
Italy	5653047.01 (5159288.56–6199383.99)	47717.56 (43564.76–52318.40)	9199157.24 (8385386.40–10118005.11)	48052.96 (43874.92–52734.17)	0.03 (0.02 to 0.03)
Jamaica	140635.35 (125662.83–158812.66)	60482.31 (54066.43–68222.16)	236670.26 (211517.52–267122.11)	60466.32 (54050.37–68275.95)	0.01 (0 to 0.02)
Japan	12415253.45 (11260156.22–13814471.60)	57606.26 (52210.77–64101.71)	27883519.73 (25134629.54–31129881.23)	57798.99 (52290.53–64316.58)	0.02 (0.01 to 0.02)
Jordan	76304.35 (69046.22–84490.07)	58299.81 (52749.01–64616.46)	445290.50 (401754.45–495160.25)	58252.40 (52529.99–64833.44)	-0.01 (-0.01 to 0)
Kazakhstan	916069.74 (820799.96–1032168.49)	61497.29 (55044.57–69462.35)	1314101.51 (1179622.51–1474693.12)	61696.57 (55339.50–69349.77)	0.01 (0.01 to 0.01)
Kenya	662322.63 (581265.79–753731.53)	72330.77 (63566.88–82030.30)	1856536.12 (1621135.36–2118242.63)	73824.90 (64633.29–83742.48)	0.05 (-0.08 to 0.17)
Kiribati	2912.84 (2579.78–3294.38)	72745.66 (64387.23–82181.33)	5796.80 (5092.78–6564.56)	73795.63 (64791.67–83614.94)	-0.03 (-0.05 to 0)
Kuwait	31956.99 (28818.29–35485.81)	58957.54 (53147.50–65542.66)	156890.92 (141159.14–173763.36)	58730.11 (52929.37–65100.94)	-0.02 (-0.02 to -0.01)
Kyrgyzstan	221207.13 (198550.79–249867.16)	61574.09 (55221.89–69694.64)	333587.97 (299314.90–372946.85)	61866.20 (55431.13–69388.89)	0.01 (0.01 to 0.02)
Lao People's Democratic Republic	176369.12 (157103.67–197867.89)	75396.65 (67166.78–84495.62)	389236.15 (345753.74–436057.67)	76214.52 (67702.26–85302.00)	-0.04 (-0.06 to -0.01)
Latvia	286092.09 (255961.78–321701.78)	61625.19 (55130.06–69300.12)	333444.20 (299008.31–375302.02)	61794.11 (55477.88–69512.48)	0.01 (0 to 0.01)
Lebanon	145022.83 (130686.80–160623.18)	58335.34 (52570.30–64669.55)	440192.18 (396178.92–489934.16)	57952.69 (52181.58–64446.26)	-0.03 (-0.03 to -0.02)
Lesotho	48450.92 (44292.40–52976.04)	49235.05 (44983.53–53877.51)	60668.01 (55457.16–66305.52)	49157.51 (44859.54–53810.25)	0.01 (0 to 0.02)
Liberia	68156.08 (62134.81–74770.52)	49753.56 (45429.07–54499.70)	98743.72 (90132.32–108303.21)	47181.51 (43155.45–51604.83)	-0.14 (-0.21 to -0.07)
Libya	121569.25 (109633.50–134998.53)	58413.65 (52685.20–64910.75)	306886.76 (276274.77–341214.84)	58178.36 (52374.83–64723.28)	-0.02 (-0.02 to -0.01)
Lithuania	357391.88 (320516.32–400839.74)	61721.70 (55356.48–69205.85)	480201.78 (429586.44–541099.39)	61726.18 (55284.83–69484.77)	0 (0 to 0)
Luxembourg	32688.90 (29627.54–36033.45)	45782.70 (41519.03–50451.54)	62955.75 (57181.14–69378.09)	46389.29 (42166.51–51064.82)	0.05 (0.04 to 0.05)
Madagascar	416460.06 (364959.38–473242.43)	73340.54 (64412.21–83027.62)	846710.93 (740282.82–964903.00)	74878.45 (65699.88–84790.43)	0.06 (-0.06 to 0.18)
Malawi	320687.85 (277595.47–367853.15)	74840.11 (64931.41–85191.81)	593783.38 (531759.89–656609.49)	74603.24 (67030.00–82049.04)	0.01 (0 to 0.02)
Malaysia	778812.94 (694283.17–869927.93)	75181.27 (67010.81–83938.94)	2637122.18 (2339711.02–2961464.33)	75990.13 (67431.29–85233.75)	-0.04 (-0.06 to -0.01)
Maldives	7167.38 (6397.13–8041.51)	75871.90 (67747.13–84962.21)	26707.38 (23743.75–29953.21)	76182.64 (67722.81–85423.17)	-0.06 (-0.09 to -0.03)
Mali	216603.16 (196680.96–238441.38)	49369.69 (44969.30–54210.79)	452123.27 (412244.61–497209.53)	47262.86 (43224.55–51811.45)	-0.12 (-0.2 to -0.04)
Malta	25131.40 (22828.85–27626.02)	46411.02 (42133.00–51063.86)	63058.18 (57332.51–69458.63)	46704.06 (42478.16–51409.64)	0.03 (0.02 to 0.03)
Marshall Islands	1317.63 (1163.30–1499.21)	72907.83 (64381.70–82839.74)	2741.18 (2421.59–3106.98)	74021.76 (65356.09–83687.44)	-0.03 (-0.06 to -0.01)
Mauritania	55678.99 (50683.91–61114.16)	48704.70 (44397.41–53358.87)	117222.66 (107261.31–128342.37)	47123.53 (43195.62–51489.90)	-0.1 (-0.18 to -0.02)
Mauritius	65371.25 (58246.02–73093.26)	75060.05 (66882.65–83881.98)	183744.82 (163289.05–206157.25)	75965.80 (67528.49–85170.07)	-0.03 (-0.05 to -0.01)
Mexico	2967484.94 (2666288.30–3330457.02)	61519.12 (55234.31–69088.95)	9380468.49 (8435161.14–10528670.78)	61394.05 (55172.34–68951.23)	0 (0 to 0.01)
Micronesia (Federated States of)	4224.33 (3731.81–4780.13)	72884.94 (64380.19–82391.59)	6204.09 (5485.76–6999.57)	73891.72 (65233.19–83330.04)	-0.04 (-0.06 to -0.01)
Monaco	4464.85 (4038.28–4941.66)	46343.47 (41982.43–51193.57)	6118.05 (5555.16–6741.63)	46603.02 (42355.14–51260.99)	0.02 (0.02 to 0.02)
Mongolia	73696.35 (66028.33–83183.66)	62022.62 (55529.45–70024.36)	145649.51 (130913.48–163373.37)	61850.50 (55518.90–69594.42)	-0.01 (-0.01 to -0.01)
Montenegro	46792.71 (42005.11–52425.33)	61758.29 (55442.07–69231.17)	81335.41 (72831.05–91196.13)	61925.89 (55415.26–69467.16)	0.01 (0.01 to 0.01)
Morocco	957899.74 (864034.91–1062116.89)	58330.82 (52601.60–64664.54)	2350682.51 (2123259.43–2607525.15)	58287.04 (52645.78–64680.52)	-0.01 (-0.01 to 0)
Mozambique	456779.85 (395658.10–527202.27)	70555.69 (61255.74–81038.55)	842541.66 (731647.77–974854.26)	72131.18 (62736.06–82962.84)	0.05 (-0.09 to 0.18)
Myanmar	2017194.84 (1809847.56–2251252.38)	75956.63 (68112.53–84719.60)	4426642.43 (3956444.60–4949901.17)	76656.98 (68498.80–85659.44)	-0.04 (-0.06 to -0.01)
Namibia	36842.76 (33822.66–40245.02)	49435.05 (45298.25–54063.43)	74416.61 (68229.36–81150.45)	49264.05 (45135.11–53792.64)	0 (0 to 0)
Nauru	352.30 (311.28–398.74)	73309.00 (64777.97–82823.90)	455.23 (402.09–517.26)	73765.17 (65138.12–83630.95)	-0.05 (-0.07 to -0.02)
Nepal	646011.51 (588377.08–721670.32)	64276.16 (58356.83–72005.64)	1802972.62 (1627051.66–2006792.48)	64818.00 (58425.81–72265.32)	0.03 (0.02 to 0.05)
Netherlands	1206563.59 (1095375.38–1330774.39)	46118.77 (41874.30–50847.91)	2196489.22 (1997100.33–2422614.54)	46510.31 (42288.17–51260.28)	0.04 (0.03 to 0.05)
New Zealand	321289.67 (284661.58–359827.78)	61999.43 (54933.11–69408.10)	700086.84 (620027.84–786426.87)	62246.81 (55149.12–69932.71)	0.02 (0.02 to 0.02)
Nicaragua	103496.92 (92591.59–116672.92)	60492.56 (54051.16–68315.62)	343747.81 (307959.38–387522.23)	60317.44 (53999.47–68073.56)	0 (0 to 0.01)
Niger	145861.62 (132650.73–160118.88)	49412.56 (45064.76–54108.07)	421008.05 (384483.35–459711.49)	47078.24 (43104.10–51289.11)	-0.14 (-0.21 to -0.06)
Nigeria	2638944.74 (2404501.89–2889359.97)	52191.34 (47655.04–57051.75)	4755093.39 (4337391.77–5192467.48)	49629.79 (45400.94–54092.16)	-0.12 (-0.21 to -0.03)
Niue	205.33 (181.28–233.56)	72788.57 (64272.21–82854.41)	205.50 (181.51–232.27)	73901.13 (65275.01–83535.36)	-0.03 (-0.06 to 0)
North Macedonia	138428.88 (124019.07–155342.46)	62074.52 (55582.00–69729.99)	269135.93 (241061.16–302247.98)	62014.41 (55482.11–69669.15)	0 (0 to 0)
Northern Mariana Islands	1033.41 (915.48–1171.18)	73140.43 (64754.43–82751.55)	4387.11 (3862.83–4961.30)	73980.57 (65083.14–83578.46)	-0.05 (-0.07 to -0.02)
Norway	445734.38 (407338.92–489756.05)	48032.17 (43893.22–52741.11)	641809.66 (585977.43–703621.36)	48442.19 (44237.08–53059.66)	0.02 (0.01 to 0.02)
Oman	38178.85 (35342.42–41003.79)	57013.43 (53066.15–60920.98)	102723.53 (91762.04–114954.17)	56689.58 (50672.12–63355.40)	0.02 (0 to 0.04)
Pakistan	4230100.93 (3827327.58–4702508.31)	65446.58 (59171.17–72805.38)	8462821.02 (7685777.77–9409335.97)	65147.65 (59073.78–72565.62)	-0.01 (-0.02 to -0.01)
Palau	851.49 (753.10–964.71)	72909.22 (64492.47–82481.81)	1967.98 (1738.06–2230.14)	73923.50 (65229.98–83641.87)	-0.04 (-0.07 to -0.01)
Palestine	57796.76 (52038.65–64148.49)	58063.63 (52256.95–64476.77)	152995.76 (137956.40–169418.98)	58141.08 (52362.96–64491.58)	0 (0 to 0.01)
Panama	106615.11 (95467.02–120983.40)	60688.04 (54314.05–68887.71)	332456.88 (297662.90–376809.64)	60487.01 (54165.09–68552.17)	0 (0 to 0.01)
Papua New Guinea	140023.51 (123384.56–158283.07)	73172.95 (64485.29–82613.01)	374971.85 (331280.80–424450.65)	74141.69 (65538.25–83855.45)	-0.05 (-0.08 to -0.02)
Paraguay	177956.32 (157674.38–201478.27)	68200.01 (60411.42–77196.27)	477252.79 (423228.68–539780.49)	68062.90 (60322.98–76973.19)	0 (0 to 0.01)
Peru	737470.69 (663760.20–828336.07)	53869.69 (48437.66–60589.24)	2182592.54 (1962902.00–2444898.99)	53664.49 (48258.26–60120.57)	0 (0 to 0.01)
Philippines	2442605.92 (2192601.08–2719105.58)	75685.96 (67917.59–84148.39)	7236133.53 (6479110.84–8069587.53)	76399.63 (68404.71–85076.13)	-0.03 (-0.05 to -0.01)
Poland	3541415.08 (3194066.01–3956694.77)	62799.33 (56632.83–70174.49)	6198256.20 (5578703.35–6911774.52)	62940.24 (56657.59–70185.91)	0.01 (0.01 to 0.01)
Portugal	856339.89 (779131.86–941867.89)	46380.66 (42157.85–51054.01)	1531718.10 (1387739.99–1690939.21)	46465.08 (42162.54–51198.22)	0.01 (0.01 to 0.01)
Puerto Rico	281101.29 (250994.62–319036.61)	60460.08 (53980.47–68557.15)	587345.38 (524487.40–665683.93)	60233.04 (53879.33–68141.47)	0 (0 to 0)
Qatar	4548.29 (4113.44–5041.82)	59091.87 (53424.30–65641.65)	40179.34 (36229.85–44473.78)	58865.93 (53128.59–65279.50)	0 (-0.01 to 0.01)
Republic of Korea	1792700.31 (1621201.57–1998866.56)	56455.30 (50928.15–63166.91)	7054574.66 (6348752.86–7913274.76)	56956.91 (51240.47–63928.60)	0.06 (0.04 to 0.07)
Republic of Moldova	334862.26 (300766.33–376866.75)	61847.06 (55503.75–69684.77)	494007.47 (443093.92–556514.71)	61833.76 (55442.35–69721.33)	0 (0 to 0.01)
Romania	2187368.84 (1959961.37–2450735.38)	61863.24 (55436.84–69397.37)	3143742.98 (2814530.05–3534710.55)	61825.14 (55370.65–69447.68)	0 (-0.01 to 0)
Russian Federation	14319808.76 (12919084.84–16001447.73)	62376.24 (56212.98–69759.58)	20435311.02 (18427636.13–22857488.23)	62624.86 (56463.33–70117.82)	0.01 (0.01 to 0.02)
Rwanda	219190.54 (190781.58–254641.13)	70381.15 (61389.23–81255.05)	504239.60 (435550.64–583514.23)	71972.26 (62291.18–82766.36)	0.04 (-0.1 to 0.18)
Saint Kitts and Nevis	3199.07 (2861.03–3611.09)	60308.91 (53905.12–67999.90)	5091.39 (4556.60–5737.64)	60267.42 (53779.12–68229.90)	0.01 (0 to 0.01)
Saint Lucia	6770.37 (6054.45–7629.95)	60404.70 (53984.55–68102.45)	18060.64 (16144.86–20379.15)	60364.77 (53934.57–68159.29)	0.01 (0.01 to 0.02)
Saint Vincent and the Grenadines	5563.85 (4976.07–6298.10)	60379.55 (53981.93–68329.65)	11084.01 (9914.57–12476.75)	60665.47 (54218.24–68371.79)	0.03 (0.02 to 0.03)
Samoa	7248.45 (6433.79–8198.13)	72925.74 (64698.09–82461.21)	12355.06 (10850.15–13996.19)	73875.72 (64861.48–83629.64)	-0.04 (-0.07 to -0.01)
San Marino	2170.10 (1972.13–2390.07)	46497.00 (42256.51–51185.35)	4572.04 (4144.14–5062.94)	46756.43 (42462.43–51630.54)	0.02 (0.02 to 0.03)
Sao Tome and Principe	3853.61 (3509.89–4229.02)	48440.71 (44189.32–53075.82)	5591.77 (5102.79–6115.33)	46786.46 (42790.50–51058.90)	-0.11 (-0.18 to -0.03)
Saudi Arabia	346337.29 (312570.24–384632.41)	58785.86 (53008.63–65304.54)	942155.53 (847512.04–1041438.45)	58772.76 (52886.12–65066.80)	0.01 (0 to 0.02)
Senegal	181076.93 (165041.73–198424.20)	49316.77 (45022.99–53950.24)	409661.43 (373239.01–449141.18)	46907.86 (42816.77–51312.87)	-0.13 (-0.2 to -0.06)
Serbia	875635.77 (785437.89–986699.72)	61942.71 (55508.73–70030.06)	1400476.23 (1254115.11–1578160.03)	61929.68 (55463.83–69721.15)	0 (0 to 0)
Seychelles	5436.47 (4831.63–6110.13)	75074.39 (66726.08–84363.38)	10650.84 (9458.57–11975.67)	75996.33 (67452.09–85363.63)	-0.03 (-0.05 to -0.01)
Sierra Leone	118712.95 (104773.08–135904.34)	49376.54 (43599.49–56556.43)	193174.55 (172315.58–217326.76)	47248.65 (42180.77–53217.44)	-0.12 (-0.18 to -0.06)
Singapore	140728.17 (126977.80–157236.07)	57072.97 (51392.04–63902.13)	628793.10 (566629.21–702090.09)	57252.94 (51541.03–64019.28)	0.02 (0.01 to 0.02)
Slovakia	480653.33 (431491.14–541003.82)	61712.66 (55391.01–69423.26)	794926.88 (711973.38–892172.00)	61821.36 (55363.84–69377.73)	0 (0 to 0.01)
Slovenia	191888.67 (171723.03–215821.06)	61254.59 (54836.92–68883.90)	365678.08 (328549.68–410940.07)	61541.98 (55328.16–69083.39)	0.02 (0.02 to 0.03)
Solomon Islands	10585.27 (9349.27–11961.41)	73394.31 (64803.36–82858.31)	26036.00 (23041.32–29442.24)	74121.79 (65574.38–83714.39)	-0.05 (-0.08 to -0.03)
Somalia	150037.86 (130691.79–172590.60)	70572.91 (61548.41–80854.58)	440158.07 (379892.64–507926.42)	71966.34 (62373.81–82379.56)	0.04 (-0.11 to 0.18)
South Africa	1231348.02 (1132445.68–1338256.70)	51564.18 (47423.98–56079.33)	2829902.79 (2614627.29–3062882.13)	51825.66 (47871.12–56130.34)	0.01 (-0.01 to 0.03)
South Sudan	212847.03 (184838.12–245054.72)	71209.01 (61987.80–81580.59)	277974.76 (240952.76–318810.92)	72583.32 (63088.97–82787.68)	0.08 (-0.02 to 0.18)
Spain	3401735.13 (3097122.73–3744396.12)	46662.41 (42471.97–51385.88)	5990335.87 (5429904.42–6620739.49)	46893.27 (42576.61–51708.22)	0.02 (0.01 to 0.02)
Sri Lanka	923936.37 (824291.06–1038910.67)	75446.60 (67312.15–84699.27)	2692612.37 (2402932.93–3019421.64)	76049.13 (67855.84–85230.42)	-0.04 (-0.07 to -0.02)
Sudan	608028.22 (550198.07–672516.81)	58621.67 (52943.43–64898.98)	1184838.62 (1070168.40–1312320.37)	58566.25 (52845.56–64905.86)	0 (-0.01 to 0)
Suriname	17853.62 (15986.08–20111.84)	60626.43 (54239.93–68457.73)	46398.08 (41584.38–52465.07)	60372.05 (54058.11–68347.86)	-0.01 (-0.01 to 0)
Sweden	791364.49 (728829.97–857901.88)	39096.38 (35995.22–42406.47)	1107669.34 (1021991.14–1202312.83)	39151.51 (36078.45–42566.44)	0.02 (-0.01 to 0.04)
Switzerland	626125.86 (566257.12–693226.58)	45894.93 (41523.46–50764.90)	1097620.30 (993359.08–1211101.05)	46293.12 (41942.76–50986.12)	0.03 (0.03 to 0.04)
Syrian Arab Republic	330612.00 (298303.33–366324.45)	58550.78 (52832.27–64921.73)	870829.72 (787170.03–965686.59)	58255.94 (52624.78–64627.88)	-0.02 (-0.02 to -0.02)
Taiwan (Province of China)	1264895.26 (1133036.33–1432444.06)	64572.25 (57654.74–73344.23)	3748759.87 (3324249.21–4272828.23)	65857.91 (58376.80–75077.54)	0.02 (-0.07 to 0.12)
Tajikistan	195531.60 (175161.21–219559.99)	61947.52 (55447.10–69645.62)	384156.35 (345517.83–429058.25)	62277.45 (55859.73–69844.88)	0.02 (0.02 to 0.03)
Thailand	2948073.43 (2629376.71–3302479.52)	75159.45 (67034.08–84183.48)	10745409.64 (9568160.60–12063498.88)	75996.52 (67659.11–85315.18)	-0.04 (-0.06 to -0.01)
Timor-Leste	19888.60 (17711.72–22320.94)	75448.18 (67186.31–84551.13)	81043.14 (72183.76–90620.89)	76147.92 (67834.56–85074.39)	-0.04 (-0.07 to -0.02)
Togo	63202.61 (57679.94–69260.08)	48912.96 (44724.31–53504.68)	181831.25 (165520.26–199666.13)	46379.45 (42337.94–50745.57)	-0.14 (-0.2 to -0.08)
Tokelau	136.17 (121.00–153.83)	73078.04 (64850.75–82531.46)	142.50 (125.12–161.28)	73835.37 (64834.04–83555.86)	-0.04 (-0.07 to -0.02)
Tonga	4736.76 (4191.94–5359.43)	72963.53 (64553.56–82468.15)	7093.99 (6248.71–8015.37)	73896.27 (65083.05–83495.70)	-0.04 (-0.07 to -0.01)
Trinidad and Tobago	62182.57 (55684.47–70297.12)	60498.42 (54130.93–68377.86)	153576.07 (137647.97–173868.50)	60359.79 (54054.31–68404.40)	0 (0 to 0.01)
Tunisia	338032.88 (304872.61–375397.73)	58507.61 (52721.68–64998.19)	950473.25 (854386.47–1054172.34)	58095.97 (52219.96–64474.89)	-0.02 (-0.03 to -0.02)
Turkey	2231615.95 (2012169.97–2484831.34)	58160.72 (52444.09–64752.49)	6671416.21 (6018618.38–7434121.01)	57958.59 (52245.85–64635.85)	-0.01 (-0.01 to -0.01)
Turkmenistan	133361.12 (119710.44–149401.49)	61705.42 (55317.89–69269.83)	278341.47 (249531.54–312532.47)	61940.38 (55476.62–69748.59)	0.01 (0.01 to 0.01)
Tuvalu	589.85 (523.06–667.30)	72730.42 (64442.69–82220.27)	956.13 (845.22–1081.23)	73934.94 (65350.95–83533.68)	-0.03 (-0.06 to 0)
Uganda	464573.82 (403110.74–536693.29)	64910.21 (56402.27–74772.66)	1046769.43 (906281.19–1211238.82)	67731.05 (58732.88–78189.72)	0.12 (-0.05 to 0.3)
Ukraine	5868460.37 (5280374.44–6586207.39)	62439.09 (56144.25–70110.95)	6638085.34 (5958663.39–7441685.68)	62735.40 (56304.69–70355.02)	0.01 (0.01 to 0.01)
United Arab Emirates	18782.34 (16986.72–20790.42)	58589.44 (52963.89–64870.52)	168358.08 (151566.69–185764.99)	59557.73 (53707.37–65951.90)	0.06 (0.05 to 0.06)
United Kingdom	6742356.07 (6055008.99–7520725.92)	55206.05 (49585.94–61487.87)	9105886.33 (8231871.93–10058103.38)	52962.31 (47874.69–58473.89)	-0.45 (-0.54 to -0.36)
United Republic of Tanzania	842772.21 (727645.35–986718.26)	68832.89 (59518.85–80155.24)	1941178.24 (1664444.08–2238661.26)	70657.99 (60667.27–81240.88)	0.11 (-0.02 to 0.24)
United States Virgin Islands	5763.18 (5159.79–6519.62)	60469.66 (54058.51–68545.08)	15360.98 (13710.69–17366.97)	60348.25 (53875.61–68139.76)	0.01 (0 to 0.01)
United States of America	27452297.35 (24287527.49–30730602.37)	64302.82 (56897.12–72013.51)	48952496.33 (43485299.77–54896625.08)	61799.81 (54898.89–69294.14)	-0.11 (-0.15 to -0.08)
Uruguay	290107.03 (260395.57–325297.28)	56077.01 (50314.36–62859.45)	411571.92 (368821.13–461923.58)	55888.29 (50161.49–62596.39)	-0.01 (-0.01 to 0)
Uzbekistan	835463.75 (748555.67–940656.41)	61856.22 (55414.82–69700.10)	1794606.34 (1614870.27–2001034.33)	61994.68 (55690.01–69396.65)	0.01 (0.01 to 0.01)
Vanuatu	4921.19 (4348.42–5556.82)	73257.10 (64720.72–82631.53)	13887.98 (12241.31–15743.81)	73988.08 (65206.18–83666.60)	-0.05 (-0.08 to -0.02)
Venezuela (Bolivarian Republic of)	664293.65 (594560.93–750429.39)	60473.77 (54069.38–68408.14)	2255706.43 (2019033.92–2541698.71)	60305.33 (53909.84–68099.44)	0 (0 to 0)
Viet Nam	3696897.71 (3297876.10–4145653.30)	75024.68 (66927.05–84104.77)	9037403.79 (8026653.42–10150329.68)	76017.97 (67505.42–85314.72)	-0.03 (-0.05 to 0)
Yemen	298897.34 (270454.45–330948.39)	58269.05 (52620.19–64580.83)	858546.70 (774373.48–953134.06)	58218.24 (52478.78–64667.88)	-0.01 (-0.01 to 0)
Zambia	212340.30 (184242.90–244800.09)	70928.64 (61707.29–81413.90)	503976.12 (434501.24–580067.32)	72250.63 (62477.02–82748.28)	0.03 (-0.09 to 0.15)
Zimbabwe	223968.37 (205439.38–244178.68)	49075.56 (44950.48–53589.82)	360660.95 (331277.53–395046.71)	48726.91 (44699.93–53447.42)	-0.01 (-0.01 to 0)
