# Supplementary material for: Global burden of hearing loss in people aged 60 years and older, 1990–2021: results from the global burden of disease study
Source: Front Public Health. 2025 Nov 26;13:1606673. doi: 10.3389/fpubh.2025.1606673 (PMC12689307; doi:10.3389/fpubh.2025.1606673)
Supplement: Supplementary file 4 [file Table_4.xlsx]

## Sheet: Sheet1
Table S4. RRs of elderly HL prevalence due to age, period and birth cohort effects stratified by sexes
Factor	Prevalence
	Male		Female
	RR (95% CI)	P	RR (95% CI)	P
Age (years)
60-64	0.792(0.792-0.793)	<0.001	0.744(0.744-0.744)	<0.001
65-69	0.905(0.904-0.905)	<0.001	0.870(0.870-0.871)	<0.001
70-74	0.986(0.986-0.987)	<0.001	0.973(0.973-0.973)	<0.001
75-79	1.033(1.033-1.033)	<0.001	1.044(1.043-1.044)	<0.001
80-84	1.062(1.062-1.063)	<0.001	1.089(1.089-1.089)	<0.001
85-89	1.082(1.082-1.082)	<0.001	1.113(1.113-1.113)	<0.001
90-94	1.090(1.090-1.091)	<0.001	1.120(1.120-1.121)	<0.001
95-99	1.092(1.091-1.093)	<0.001	1.120(1.119-1.121)	<0.001
Period
1992	0.973(0.973-0.973)	<0.001	0.958(0.958-0.958)	<0.001
1997	0.983(0.983-0.983)	<0.001	0.977(0.977-0.977)	<0.001
2002	0.992(0.992-0.993)	<0.001	0.992(0.992-0.992)	<0.001
2007	1.003(1.002-1.003)	<0.001	1.005(1.005-1.005)	<0.001
2012	1.016(1.016-1.016)	<0.001	1.023(1.023-1.024)	<0.001
2017	1.034(1.034-1.034)	<0.001	1.047(1.047-1.047)	<0.001
Birth cohort
1897	1.060(1.057-1.063)	<0.001	1.082(1.080-1.084)	<0.001
1902	1.047(1.046-1.049)	<0.001	1.063(1.062-1.064)	<0.001
1907	1.035(1.034-1.036)	<0.001	1.046(1.045-1.047)	<0.001
1912	1.025(1.024-1.025)	<0.001	1.031(1.030-1.031)	<0.001
1917	1.019(1.019-1.020)	<0.001	1.024(1.023-1.024)	<0.001
1922	1.005(1.005-1.006)	<0.001	1.003(1.002-1.003)	<0.001
1927	0.996(0.995-0.996)	<0.001	0.993(0.993-0.993)	<0.001
1932	0.990(0.989-0.990)	<0.001	0.987(0.986-0.987)	<0.001
1937	0.980(0.980-0.980)	<0.001	0.974(0.973-0.974)	<0.001
1942	0.970(0.970-0.970)	<0.001	0.960(0.960-0.960)	<0.001
1947	0.964(0.963-0.964)	<0.001	0.953(0.953-0.953)	<0.001
1952	0.963(0.963-0.964)	<0.001	0.956(0.956-0.956)	<0.001
1957	0.953(0.953-0.954)	<0.001	0.942(0.942-0.943)	<0.001
