# Supplementary material for: Global burden of hearing loss in people aged 60 years and older, 1990–2021: results from the global burden of disease study
Source: Front Public Health. 2025 Nov 26;13:1606673. doi: 10.3389/fpubh.2025.1606673 (PMC12689307; doi:10.3389/fpubh.2025.1606673)
Supplement: Supplementary file 5 [file Table_5.xlsx]

## Sheet: Decomposition Table
Table S5 Changes in YLDs number of elderly HL according to population-level determinants from 1990 to 2021.
Sex	Location	Overall Difference	Aging	Population	Epidemiological Change
Both	Global	1.56755e+07	727014.94 (4.64%)	14146510.57 (90.25%)	801926.44 (5.12%)
Both	High SDI	2.91701e+06	240328.47 (8.24%)	2677039.69 (91.77%)	-359.17 (-0.01%)
Both	High-middle SDI	3712081	237284.68 (6.39%)	3088637.44 (83.21%)	386158.88 (10.4%)
Both	Middle SDI	5.80451e+06	277050.96 (4.77%)	5330768.38 (91.84%)	196694.29 (3.39%)
Both	Low-middle SDI	2.46882e+06	88233.15 (3.57%)	2463568.53 (99.79%)	-82983.64 (-3.36%)
Both	Low SDI	762864	24319.31 (3.19%)	756711.95 (99.19%)	-18167 (-2.38%)
Male	Global	7.49468e+06	407732.06 (5.44%)	6848117.99 (91.37%)	238827 (3.19%)
Male	High SDI	1.48021e+06	131979.82 (8.92%)	1396164.86 (94.32%)	-47934.8 (-3.24%)
Male	High-middle SDI	1.7811e+06	118822.91 (6.67%)	1484823.52 (83.37%)	177448.64 (9.96%)
Male	Middle SDI	2.75058e+06	136004.01 (4.94%)	2515605.02 (91.46%)	98972.96 (3.6%)
Male	Low-middle SDI	1.12252e+06	36443.47 (3.25%)	1133934.67 (101.02%)	-47860.89 (-4.26%)
Male	Low SDI	355676	13062.81 (3.67%)	358014.16 (100.66%)	-15400.86 (-4.33%)
Female	Global	8.18077e+06	343339.2 (4.2%)	7309743.25 (89.35%)	527692.45 (6.45%)
Female	High SDI	1.4368e+06	127993.27 (8.91%)	1294018.07 (90.06%)	14787.77 (1.03%)
Female	High-middle SDI	1.93099e+06	130880.99 (6.78%)	1605932.45 (83.17%)	194172.48 (10.06%)
Female	Middle SDI	3.05393e+06	140876.08 (4.61%)	2814696.43 (92.17%)	98359.14 (3.22%)
Female	Low-middle SDI	1.3463e+06	50226.16 (3.73%)	1326234.36 (98.51%)	-30159.72 (-2.24%)
Female	Low SDI	407188	10876.45 (2.67%)	397863.08 (97.71%)	-1551.38 (-0.38%)
