# Supplementary material for: Global burden of hearing loss in people aged 60 years and older, 1990–2021: results from the global burden of disease study
Source: Front Public Health. 2025 Nov 26;13:1606673. doi: 10.3389/fpubh.2025.1606673 (PMC12689307; doi:10.3389/fpubh.2025.1606673)
Supplement: Supplementary file 6 [file Table_6.xlsx]

## Sheet: Sheet1
Table S6 The predicted case number and ASR of YLDs and prevalence of elderly HL from 2022 to 2040 globally
	Prevalence		YLDs
Year	Case number	ASR	Case number	ASR
2022	7.5295e+08	8411.62	2.75069e+07	310.754
2023	7.76847e+08	8420.46	2.83812e+07	310.901
2024	8.02461e+08	8428.61	2.93283e+07	311.057
2025	8.2912e+08	8436.22	3.032e+07	311.216
2026	8.56128e+08	8443.05	3.13292e+07	311.366
2027	8.82796e+08	8448.66	3.23318e+07	311.503
2028	9.09734e+08	8453.78	3.33607e+07	311.667
2029	9.37548e+08	8458.7	3.44425e+07	311.867
2030	9.65697e+08	8463.57	3.55516e+07	312.093
2031	9.93636e+08	8468.27	3.66637e+07	312.333
2032	1.0208e+09	8472.48	3.7756e+07	312.582
2033	1.04751e+09	8476.74	3.88525e+07	312.877
2034	1.07434e+09	8481.29	3.99786e+07	313.225
2035	1.10113e+09	8486.3	4.112e+07	313.619
2036	1.1277e+09	8491.75	4.22618e+07	314.05
2037	1.15387e+09	8497.49	4.33911e+07	314.516
2038	1.17976e+09	8503.91	4.4526e+07	315.046
2039	1.20571e+09	8511.22	4.56864e+07	315.647
2040	1.23189e+09	8519.66	4.68678e+07	316.321
